# Supplementary material for: Intensive Treatment of Organic Wastewater by Three-Dimensional Electrode System within Mn-Loaded Steel Slag as Catalytic Particle Electrodes
Source: Molecules. 2024 Feb 21;29(5):952. doi: 10.3390/molecules29050952 (PMC10934177; doi:10.3390/molecules29050952)
Supplement: Supplementary file 1 [file molecules-29-00952-s001.zip]

Archive with 1 entries (1 files):
- molecules-2826065-supplementary.pdf
